# Supplementary material for: Anticancer Activity of Natural and Synthetic Chalcones
Source: Int J Mol Sci. 2021 Oct 20;22(21):11306. doi: 10.3390/ijms222111306 (PMC8582663; doi:10.3390/ijms222111306)
Supplement: Supplementary file 1 [file ijms-22-11306-s001.zip]

Archive with 2 entries (2 files):
- Table S1 structures.pdf
- Table S2 compounds names.pdf
